# Supplementary material for: Genetic characteristics, antimicrobial susceptibility, and virulence genes distribution of Campylobacter isolated from local dual-purpose chickens in central China
Source: Front Cell Infect Microbiol. 2023 Sep 7;13:1236777. doi: 10.3389/fcimb.2023.1236777 (PMC10517862; doi:10.3389/fcimb.2023.1236777)
Supplement: Supplementary file 3 [file Table_1.xlsx]

## Sheet: Table S1
Table S1. list of sample source information.
Sample ID	Strain	MLST	sampling area	sample source	Farm
JS01	C. coli	ST825	China: Jinshui	Cloacal swabs	Farm1
JS02	C. jejuni	ST7469	China: Jinshui	Cloacal swabs	Farm1
JZ01	C. jejuni	ST354	China: Jingzhou	Cloacal swabs	Farm2
JZ02	C. jejuni	ST8724	China: Jingzhou	Cloacal swabs	Farm2
JZ03	C. coli	ST-	China: Jingzhou	Cloacal swabs	Farm2
JZ04	C. jejuni	ST3924	China: Jingzhou	Cloacal swabs	Farm2
JZ05	C. jejuni	ST43	China: Jingzhou	Cloacal swabs	Farm2
JZ06	C. jejuni	ST354	China: Jingzhou	Cloacal swabs	Farm3
JZ07	C. coli	ST1586	China: Jingzhou	Cloacal swabs	Farm3
JZ08	C. coli	ST872	China: Jingzhou	Cloacal swabs	Farm3
JZ09	C. coli	ST872	China: Jingzhou	Cloacal swabs	Farm3
JZ10	C. coli	ST872	China: Jingzhou	Cloacal swabs	Farm3
XZ01	C. coli	ST-	China: Xinzhou	Cloacal swabs	Farm4
XZ02	C. jejuni	ST2328	China: Xinzhou	Cloacal swabs	Farm4
XZ03	C. coli	ST-	China: Xinzhou	Cloacal swabs	Farm4
XZ04	C. coli	ST872	China: Xinzhou	Cloacal swabs	Farm4
XS01	C. coli	ST825	China: Huanggang	Cloacal swabs	Farm5
XS02	C. coli	ST825	China: Huanggang	Cloacal swabs	Farm5
XS03	C. coli	ST825	China: Huanggang	Cloacal swabs	Farm5
XS04	C. coli	ST825	China: Huanggang	Cloacal swabs	Farm6
XS05	C. coli	ST825	China: Huanggang	Cloacal swabs	Farm6
XS06	C. jejuni	ST354	China: Huanggang	Cloacal swabs	Farm6
XS07	C. jejuni	ST354	China: Huanggang	Cloacal swabs	Farm6
XS08	C. jejuni	ST-	China: Huanggang	Cloacal swabs	Farm7
XS09	C. jejuni	ST354	China: Huanggang	Cloacal swabs	Farm7
XS10	C. coli	ST825	China: Huanggang	Cloacal swabs	Farm7
XS11	C. coli	ST825	China: Huanggang	Cloacal swabs	Farm7
XS12	C. jejuni	ST354	China: Huanggang	Cloacal swabs	Farm8
XS13	C. jejuni	ST354	China: Huanggang	Cloacal swabs	Farm8
XS14	C. coli	ST825	China: Huanggang	Cloacal swabs	Farm8

## Sheet: Table S2
Table S2. List of allelic profiles of 30 Campylobacter Isolates
Sample ID	Strain	MLST	Clonal_Complex	MLST allelic profiles
				uncA	tkt	aspA	pgm	glyA	gltA	glnA
JS01	C. coli	ST825	CC-828	17	47	33	113	82	30	39
JS02	C. jejuni	ST7469	CC-464	1	3	24	10	2	2	526
JZ01	C. jejuni	ST354	CC-354	6	12	8	11	2	2	10
JZ02	C. jejuni	ST8724	ND	23	24	363	694	48	292	490
JZ03	C. coli	ST-	ND	17	-	33	113	82	65	39
JZ04	C. jejuni	ST3924	CC-52	6	3	14	11	10	2	2
JZ05	C. jejuni	ST43	CC-21	5	1	2	4	3	5	1
JZ06	C. jejuni	ST354	CC-354	6	12	8	11	2	2	10
JZ07	C. coli	ST1586	CC-828	17	43	33	113	82	30	176
JZ08	C. coli	ST872	CC-828	17	44	33	113	82	30	39
JZ09	C. coli	ST872	CC-828	17	44	33	113	82	30	39
JZ10	C. coli	ST872	CC-828	17	44	33	113	82	30	39
XZ01	C. coli	ST-	ND	17	-	33	113	82	65	39
XZ02	C. jejuni	ST2328	ND	147	253	8	153	212	2	2
XZ03	C. coli	ST-	ND	17	-	33	113	82	65	39
XZ04	C. coli	ST872	CC-828	17	44	33	113	82	65	39
XS01	C. coli	ST825	CC-828	17	47	33	113	82	30	39
XS02	C. coli	ST825	CC-828	17	47	33	113	82	30	39
XS03	C. coli	ST825	CC-828	17	47	33	113	82	30	39
XS04	C. coli	ST825	CC-828	17	47	33	113	82	30	39
XS05	C. coli	ST825	CC-828	17	47	33	113	82	30	39
XS06	C. jejuni	ST354	CC-354	6	12	8	11	2	2	10
XS07	C. jejuni	ST354	CC-354	6	12	8	11	2	2	10
XS08	C. jejuni	ST-	ND	5	1	2	2	3	52	4
XS09	C. jejuni	ST354	CC-354	6	12	8	11	2	2	10
XS10	C. coli	ST825	CC-828	17	47	33	113	82	30	39
XS11	C. coli	ST825	CC-828	17	47	33	113	82	30	39
XS12	C. jejuni	ST354	CC-354	6	12	8	11	2	2	10
XS13	C. jejuni	ST354	CC-354	6	12	8	11	2	2	10
XS14	C. coli	ST825	CC-828	17	47	33	113	82	30	39

## Sheet: Table S3
Table S3. Types of antimicrobial resistant genes.
Antimicrobial Class	AMR Genes	No.of Isolates	Percentage
Fluoroquinolones	gyrA p.T86I/gyrA_2 p.T86I	29	0.966667
Tetracycline class	tet(O)	29	0.966667
	tet(L)	1	0.0333333
β-lactams	blaOXA-489	5	0.166667
	blaOXA-460	7	0.233333
	blaOXA-193	14	0.466667
	blaOXA-465	1	0.0333333
Aminoglycosides	ant(6)-Ia	8	0.266667
	aac(6')-aph(2'')	7	0.233333
	aph(3')-III	1	0.0333333
	aph(2'')-If	1	0.0333333
	aadE-Cc	1	0.0333333
	ant(9)	1	0.0333333
Macrolides	erm(B)	4	0.133333
Chloramphenicol	cat	1	0.0333333
	cat(pC194)	1	0.0333333

## Sheet: Table S4
Table S4. 23S rRNA gene polymorphisms in C. jejuni and C. coli isolates.
Strains	CmeR-Box polymorphisms	No. with mutations	Number of resistant isolatesa
			ERY	LC
C. jejuni	1496A>G	2	0	0
	1027A>G	1	0	0
	1219T>C、1510G>A	1	1	1
C. coli	1496A>G、1579G>A	8	4	7
	81C>T	4	3	3
	218T>C	1	0	1
aERY: Erythromycin; LC: Lincomycin.Resistant isolates contain resistance and intermediate resistance.

## Sheet: Table S5
Table S5. Identification of virulence genes in C. jejuni and C. coli strains. Cells with a number 1 represent presence. Empty cells represent absence of the gene in each genome.
ID	Strain	MLST	Clonal_Complex	Phylogenetic placement	Virulence gene
					Cj1135	Cj1136	Cj1137c	Cj1138	Cj1416c	Cj1417c	Cj1419c	Cj1420c	Cj1421c	Cj1422c	Cj1426c	Cj1427c	Cj1432c	Cj1434c	Cj1435c	Cj1436c	Cj1437c	Cj1438c	Cj1440c	Cjp54	cadF	cdtA	cdtB	cdtC	cheA	cheV	cheW	cheY	ciaB	ciaC	cstIII	cysC	eptC	fcl	flaA	flaB	flaC	flaD	flaG	flgA	flgB	flgC	flgD	flgE	flgF
XS01	C. coli	ST825	CC-828	branch 1																										1	1	1									1		1		1	1		1	1
XS02	C. coli	ST825	CC-828	branch 1																										1	1	1									1		1		1	1		1	1
XS03	C. coli	ST825	CC-828	branch 1																										1	1	1									1		1		1	1		1	1
XS04	C. coli	ST825	CC-828	branch 1																										1	1	1									1		1		1	1		1	1
XS05	C. coli	ST825	CC-828	branch 1																										1	1	1									1		1		1	1		1	1
XS10	C. coli	ST825	CC-828	branch 1																										1	1	1									1		1		1	1		1	1
XS11	C. coli	ST825	CC-828	branch 1																										1	1	1									1		1		1	1		1	1
XS14	C. coli	ST825	CC-828	branch 1																										1	1	1									1		1		1	1		1	1
JS01	C. coli	ST825	CC-828	branch 1																										1	1	1							1	1	1	1	1		1	1	1	1	1
JZ07	C. coli	ST1586	CC-828	branch 2																										1	1	1							1	1	1	1	1		1	1	1	1	1
JZ08	C. coli	ST872	CC-828	branch 2																										1	1	1							1	1	1	1	1		1	1		1	1
JZ09	C. coli	ST872	CC-828	branch 2																										1	1	1							1	1	1	1	1		1	1	1	1	1
JZ10	C. coli	ST872	CC-828	branch 2																										1	1	1							1	1	1	1	1		1	1		1	1
XZ04	C. coli	ST872	CC-828	branch 2																										1	1	1							1	1	1	1	1		1	1		1	1
JZ03	C. coli	ST-	ND	branch 4																										1	1	1									1	1	1		1	1	1	1	1
XZ01	C. coli	ST-	ND	branch 4																										1	1	1									1	1	1		1	1	1	1	1
XZ03	C. coli	ST-	ND	branch 4																										1	1	1									1	1	1		1	1	1	1	1
JS02	C. jejuni	ST7469	CC-464	branch 3	1				1	1	1	1	1	1	1	1	1		1	1	1	1	1		1	1	1	1	1	1	1	1	1	1		1	1	1	1	1	1	1	1	1	1	1	1	1	1
JZ01	C. jejuni	ST354	CC-354	branch 3	1																				1	1	1	1	1	1	1	1	1	1			1				1	1	1	1	1	1	1	1	1
JZ02	C. jejuni	ST8724	ND	branch 3	1																				1		1	1	1	1	1	1	1	1			1		1	1	1	1	1	1	1	1	1	1	1
JZ04	C. jejuni	ST3924	CC-52	branch 3	1				1	1	1	1												1	1	1	1	1	1	1	1	1	1	1		1	1	1	1	1	1	1	1	1	1	1	1	1	1
JZ05	C. jejuni	ST43	CC-21	branch 3	1	1	1	1	1	1	1	1	1	1	1	1	1	1	1	1	1		1		1	1	1	1	1	1	1	1	1	1	1	1	1	1			1	1	1	1	1	1	1	1	1
JZ06	C. jejuni	ST354	CC-354	branch 3	1																				1	1	1	1	1	1	1	1	1	1			1				1	1	1	1	1	1	1	1	1
XZ02	C. jejuni	ST2328	ND	branch 3	1																				1	1	1	1	1	1	1	1	1	1			1		1	1	1	1	1	1	1	1	1	1	1
XS06	C. jejuni	ST354	CC-354	branch 3	1																				1	1	1	1	1	1	1	1	1	1			1		1	1	1	1	1	1	1	1	1	1	1
XS07	C. jejuni	ST354	CC-354	branch 3	1																				1	1	1	1	1	1	1	1	1	1			1		1	1	1	1	1	1	1	1	1	1	1
XS08	C. jejuni	ST-	ND	branch 3	1	1	1	1	1	1	1	1				1									1	1	1	1	1	1	1	1	1	1	1	1	1		1	1	1	1	1	1	1	1	1	1	1
XS09	C. jejuni	ST354	CC-354	branch 3	1																				1	1	1	1	1	1	1	1	1	1			1		1	1	1	1	1	1	1	1	1	1	1
XS12	C. jejuni	ST354	CC-354	branch 3	1																				1	1	1	1	1	1	1	1	1	1			1		1	1	1	1	1	1	1	1	1	1	1
XS13	C. jejuni	ST354	CC-354	branch 3	1																				1	1	1	1	1	1	1	1	1	1			1		1	1	1	1	1	1	1	1	1	1	1
BLAST threshold: nucleotide identity: 90%; length coverage: 90%.
[truncated: 81 more columns]
